# Supplementary material for: mergem: merging, comparing, and translating genome-scale metabolic models using universal identifiers
Source: NAR Genom Bioinform. 2024 Feb 2;6(1):lqae010. doi: 10.1093/nargab/lqae010 (PMC10836943; doi:10.1093/nargab/lqae010)
Supplement: lqae010_Supplemental_Files [file lqae010_supplemental_files.zip]

Archive with 2 entries (2 files):
- mergingGEMs_v4.0.manual.pdf
- mergingGEMs_v4.0_SupplementaryTables.pdf
